# Supplementary material for: Molecular Components of Nitrogen Fixation Gene Cluster and Associated Enzymatic Activities of Non-Heterocystous Thermophilic Cyanobacterium Thermoleptolyngbya sp
Source: Life (Basel). 2021 Jun 30;11(7):640. doi: 10.3390/life11070640 (PMC8307165; doi:10.3390/life11070640)
Supplement: Supplementary file 1 [file life-11-00640-s001.zip]

Archive with 1 entries (1 files):
- life-1264173-supplementary.pdf
